# Supplementary material for: Obesity-Altered Adipose Stem Cells Promote ER+ Breast Cancer Metastasis through Estrogen Independent Pathways
Source: Int J Mol Sci. 2019 Mar 20;20(6):1419. doi: 10.3390/ijms20061419 (PMC6470828; doi:10.3390/ijms20061419)
Supplement: Supplementary file 1 [file ijms-20-01419-s001.zip]

Archive with 1 entries (1 files):
- ijms-459231-supplementary-final.pptx
